# Supplementary material for: Hyperoxidation of Peroxiredoxins and Effects on Physiology of Drosophila
Source: Antioxidants (Basel). 2021 Apr 15;10(4):606. doi: 10.3390/antiox10040606 (PMC8071185; doi:10.3390/antiox10040606)
Supplement: Supplementary file 1 [file antioxidants-10-00606-s001.zip]

Archive with 1 entries (1 files):
- antioxidants-1150218-supplementary.pdf
